# Supplementary material for: Plasticity of Escape Responses: Prior Predator Experience Enhances Escape Performance in a Coral Reef Fish
Source: PLoS One. 2015 Aug 5;10(8):e0132790. doi: 10.1371/journal.pone.0132790 (PMC4526227; doi:10.1371/journal.pone.0132790)
Supplement: S1 Dataset — (XLSX) [file pone.0132790.s001.xlsx]

## Sheet: Size
18
19
21
19
19
19
21
17
21
17
18
18
19
22
18
18
18
19
21
21
19
20
21
19
19
18
19
18
19
18
19
19
20
19
18
19
18
19
20
18
20
20
20
20
19
19
17
19
20
18
18
19
19
18
19
18
18
19
19
18
20
20
20
18
19
18
19
21
19
19
20
18
19.0278
0.126609

## Sheet: Raw Data
No	Fish	Treatment	Trial	Latency	Response Duration	Response Distance (mm)	Mean Response Speed	Max Acceleration	Max Respose Speed	Distance from Stimulus
1	1	Control	1	0.006	0.224	93.51	563.378	804.984	804.984	64.63
2	1	Control	2	0.018	0.262	83.232	760	444.984	1138.42	65.13
3	1	Control	3	0.014	0.08	76.484	1159.82	838.525	1677.05	64.53
4	2	Control	1	0.018	0.156	50.755	672.947	475.391	937.443	65.73
5	2	Control	2	0.014	0.094	41.807	777.929	459.62	975	70.21
6	3	Control	1	0.016	0.104	51.858	923.703	657.401	1615.55	66.85
7	3	Control	2	0.016	0.152	45.791	629.837	424.264	1081.66	93.69
8	3	Control	3	0.01	0.136	84.554	1081.33	600	1615.55	78.51
9	4	Control	1	0.008	0.058	47.766	930.585	820.749	1298.78	55.98
10	4	Control	2	0.036	0.146	47.14	1002.55	630	1135.75	81.19
11	5	Control	1	0.014	0.054	21.92	655.306	431.388	1135.75	80.28
12	5	Control	2	0.01	0.066	80.179	1126	1260	2271.5	46.6
13	5	Control	3	0.01	0.062	53.144	1201.13	945	1606.19	63.28
14	6	Control	1	0.014	0.122	60.563	937.703	592.558	1092.62	69.77
15	6	Control	2	0.014	0.098	69.341	855.217	592.558	1185.12	53.96
16	6	Control	3	0.012	0.246	82.551	848.176	327.558	1545.2	48.85
17	7	Control	1	0.146	0.286	26.235	252.3	350	782.624	49.9
18	7	Control	2	0.026	0.086	46.818	1007.01	782.624	1261.94	67.63
19	8	Control	1	0.018	0.09	50.879	931.569	1422.47	1422.47	64.79
20	8	Control	2	0.02	0.138	41.457	578.519	426.443	975.807	66.13
21	8	Control	3	0.26	0.318	16.572	578.519	690	975.807	73.47
22	9	Control	1	0.02	0.098	75.004	441.745	345	975.807	68.73
23	9	Control	2	0.034	0.108	26.69	1266.86	1240	1669.4	76.31
24	10	Control	1	0.024	0.148	71.658	1224.25	905.097	1810.19	56.38
25	10	Control	2	0.022	0.06	32.185	873.638	438.234	1319.39	84.91
26	10	Control	3	0.024	0.104	33.279	720.976	691.929	1011.93	78.23
27	11	Control	1	0.016	0.08	53.186	1058.13	670.82	1615.55	49.52
28	11	Control	2	0.018	0.1	36.141	970.465	670.821	1341.64	66.23
29	12	Control	1	0.026	0.174	30.968	446.008	637.279	806.102	96.31
30	12	Control	2	0.02	0.098	54.17	1040.66	647.119	1453.22	69.83
31	13	Control	1	0.018	0.08	72.193	1359.06	880.39	1750.18	68.92
32	13	Control	2	0.016	0.06	35.294	833.711	459.62	1340.01	77.23
33	14	Control	1	0.012	0.102	79.996	1036.82	770	1633.42	21.69
34	14	Control	2	0.012	0.152	100.028	1317.14	1236.27	1721.77	62.84
35	14	Control	3	0.014	0.194	85.808	1231.61	1122.61	1911.73	58.37
36	15	Control	1	0.012	0.148	54.88	989.31	569.477	1723.25	64.65
37	15	Control	2	0.014	0.13	127.101	1825.13	1087.1	2862.1	75.14
38	15	Control	3	0.02	0.056	34.285	851.951	884.458	1431.08	98.34
39	1	PS	1	0.012	0.154	107.456	1178.81	1040	1744.13	51.16
40	1	PS	2	0.008	0.182	59.78	788.766	780	1470.78	67.67
41	1	PS	3	0.024	0.122	57.401	1118.71	997.808	1820	72.1
42	2	PS	1	0.012	0.092	72.133	1012.67	504.008	2120.49	62.45
43	3	PS	1	0.008	0.436	197.777	1388.67	969.536	2694.54	41.86
44	3	PS	2	0.006	0.21	232.29	1371.75	783.355	2439.52	64.89
45	3	PS	3	0.026	0.172	56.08	602.337	1054.98	1542.89	98.37
46	4	PS	1	0.008	0.084	71.013	1048.05	692.198	1792.88	63.68
47	4	PS	2	0.012	0.144	71.697	990.046	1507.85	1507.85	65.4
48	5	PS	1	0.012	0.198	100.226	1010.75	997.442	1777.67	51.35
49	5	PS	2	0.016	0.132	73.101	1151.84	592.558	1611.93	84.32
50	6	PS	1	0.014	0.142	90.638	1452.77	1420	2008.18	41.38
51	6	PS	2	0.014	0.154	75.276	1426.49	1479.3	2927.41	45.53
52	6	PS	3	0.01	0.108	85.794	1564.85	1122.61	2069.99	74.11
53	7	PS	1	0.012	0.2	75.926	1037.44	629.756	1690.98	58.31
54	7	PS	2	0.012	0.138	84.603	1175.94	870	1834.12	69.46
55	7	PS	3	0.024	0.136	54.432	1039	801.54	1450	69.61
56	8	PS	1	0.006	0.102	54.121	1225.54	1018.34	2100	56.55
57	8	PS	2	0.012	0.074	79.672	1225.97	670.82	2012.46	68.47
58	8	PS	3	0.014	0.12	109.971	1430.87	924.829	2012.46	69.31
59	9	PS	1	0.01	0.09	74.571	1069.34	520	1644.38	41.21
60	9	PS	2	0.012	0.074	60.297	1174.5	1040	1838.48	40.22
61	9	PS	3	0.016	0.064	53.127	1247.58	1300	1820	53.21
62	10	PS	1	0.022	0.19	79.509	913.094	1147.45	2329.64	22.14
63	10	PS	2	0.02	0.088	70.346	1241.53	1179.14	1946.48	63.57
64	10	PS	3	0.01	0.186	75.924	928.097	1280	1319.39	99.23
65	11	PS	1	0.01	0.242	104.692	1258.37	1183.01	2246.65	33.74
66	11	PS	2	0.01	0.08	91.497	1182.61	815.36	2246.65	42.38
67	11	PS	3	0.02	0.064	54.386	1334.62	1209.21	2147.63	38.54
68	12	PS	1	0.01	0.152	108.504	1005.04	1043.55	1777.1	74.13
69	12	PS	2	0.012	0.084	85.474	1173.44	933.381	1924.21	66.3
70	12	PS	3	0.014	0.124	100.952	1206.22	1446.28	2379.66	51.35
71	13	PS	1	0.018	0.08	68.129	1344.1	1424.19	1675.84	66.76
72	13	PS	2	0.02	0.164	85.145	1826.21	1136.37	2793.07	82.34
73	14	PS	1	0.008	0.172	91.932	1304.97	1161.03	2391.4	44.62
74	14	PS	2	0.014	0.094	75.7	1160.24	964.121	2111.23	46.7
75	15	PS	1	0.01	0.11	125.452	1396.82	1642.52	3041.05	78.93
76	15	PS	2	0.006	0.14	87.569	1229.11	951.175	2177.06	53.54
77	15	PS	3	0.012	0.074	80.675	1388.12	1020	2068.14	68.53
78	1	PV	1	0.02	0.154	100.174	1571.6	1682.68	2577.38	81.43
79	1	PV	2	0.016	0.196	77.379	1252.62	1189.83	1682.68	41.53
80	1	PV	3	0.012	0.11	76.052	1565.95	944.774	2721.25	53.85
81	2	PV	1	0.012	0.108	62.217	666.236	660	1360.62	79.67
82	2	PV	2	0.016	0.12	67.701	1368.2	660	2007.31	71.53
83	3	PV	1	0.012	0.078	79.026	1356.47	948.683	1920.94	48.53
84	3	PV	2	0.014	0.256	99.455	1161.8	972.792	1920.94	68.41
85	4	PV	1	0.012	0.158	89.144	1290.87	820.244	1640.49	53.71
86	4	PV	2	0.018	0.176	67.911	1209.3	964.121	1834.12	67.83
87	5	PV	1	0.01	0.224	91.887	1019.46	759.26	1783.63	40.92
88	5	PV	2	0.008	0.114	73.378	1133.91	735	1549.52	46.41
89	5	PV	3	0.006	0.196	133.107	1244.11	1225	2258.79	45.82
90	6	PV	1	0.006	0.048	80.863	1825.82	1406.16	2372.28	62.3
91	6	PV	2	0.006	0.078	106.422	1466.01	885.531	2372.28	67.32
92	6	PV	3	0.016	0.068	80.434	1657.29	1233.29	2372.28	78.31
93	7	PV	1	0.006	0.12	102.365	1305.06	1701.98	2852.45	38.51
94	7	PV	2	0.016	0.108	90.486	1392.01	1066.33	1916.07	76.55
95	7	PV	3	0.01	0.08	70.447	1585.7	1696.33	2539.61	48.95
96	8	PV	1	0.008	0.076	69.462	1244.03	1236.93	2012.46	53.51
97	8	PV	2	0.014	0.14	83.864	1369.52	948.683	1897.37	49.05
98	8	PV	3	0.014	0.114	87.597	1478.97	1078.47	1920.94	60.73
99	9	PV	1	0.01	0.19	83.803	1405.28	2120	2120	62.96
100	9	PV	2	0.014	0.1	75.826	1156.52	632.069	1696.83	74.68
101	9	PV	3	0.01	0.136	72.545	1228.43	939.161	2264.16	68.73
102	10	PV	1	0.014	0.098	63.283	1219.44	1463.71	1951.62	78.42
103	10	PV	2	0.012	0.126	76.074	1641.78	1243.91	2439.52	98.31
104	11	PV	1	0.012	0.068	64.069	1170.93	1207.86	1804.03	79.11
105	11	PV	2	0.096	0.164	62.932	1314.95	1340	2037.72	85.63
106	11	PV	3	0.016	0.07	61.065	1351.45	1953.37	1953.37	82.68
107	12	PV	1	0.012	0.188	70.342	1170.64	915	1364	25.47
108	12	PV	2	0.014	0.078	65.39	997.807	915	1364	66.74
109	12	PV	3	0.01	0.054	56.274	1180.1	557.67	1642.47	72.46
110	13	PV	1	0.01	0.196	115.298	1404.17	2040	2040	39.52
111	13	PV	2	0.012	0.078	87.601	1488.06	1225.89	2068.14	58.32
112	14	PV	1	0.008	0.114	102.42	1259.81	737.902	1682.68	31.34
113	14	PV	2	0.012	0.202	184.943	1372.83	1360.62	2007.31	37.32
114	14	PV	3	0.008	0.074	88.692	1336.12	1043.55	2113.03	67.49
115	15	PV	1	0.006	0.098	104.035	1649.86	1080	1080	36.32
116	15	PV	2	0.012	0.154	113.297	1629.6	1138.42	2189.8	63.13
117	1	PSV	1	0.01	0.148	88.446	1146.84	933.432	2096.19	53.7
118	1	PSV	2	0.02	0.13	88.442	1283.24	1838.48	2030.66	57.32
119	1	PSV	3	0.01	0.152	232.444	2186.83	1946.48	3401.65	73.18
120	2	PSV	1	0.008	0.154	223.874	2074.54	1334.14	3040.56	63.13
121	3	PSV	1	0.014	0.082	94.41	1581.29	2099.14	2414.95	41.21
122	3	PSV	2	0.006	0.152	100.713	1419.53	1080	1835.65	68.46
123	3	PSV	3	0.008	0.05	62.264	1194.93	749.795	2414.95	31.37
124	4	PSV	1	0.008	0.168	157.855	1218.31	1180	1770	84.23
125	4	PSV	2	0.012	0.224	154.149	1016.49	998.624	1588.62	35.63
126	4	PSV	3	0.008	0.322	168.721	1057.32	2147.63	2246.65	58.43
127	5	PSV	1	0.1	0.008	97.936	1317.77	682.001	2199.39	68.32
128	5	PSV	2	0.014	0.118	110.984	1464.25	862.67	1855.24	72.35
129	5	PSV	3	0.008	0.12	78.798	1439.04	964.495	2046	26.34
130	6	PSV	1	0.008	0.16	85.62	1166.84	1020	2280.79	67.22
131	6	PSV	2	0.006	0.096	99.324	1272.05	939.737	1982.52	53.25
132	7	PSV	1	0.006	0.13	75.473	1362.05	980.306	2256.83	46.23
133	7	PSV	2	0.01	0.134	85.625	1274.93	706.806	1984.97	19.34
134	7	PSV	3	0.01	0.138	75.447	1113.55	976.22	2360.89	38.52
135	8	PSV	1	0.012	0.082	85.607	1143.78	921.786	1952.56	84.21
136	8	PSV	2	0.024	0.172	67.744	917.905	559.017	1414.21	63.69
137	8	PSV	3	0.01	0.062	60.878	917.775	750	1802.78	89.06
138	9	PSV	1	0.008	0.196	107.387	932.554	919.416	1373.22	53.19
139	9	PSV	2	0.014	0.18	87.628	1269.67	1051.39	1856.43	70.67
140	9	PSV	3	0.028	0.112	44.29	783.205	863.217	1632.8	68.95
141	10	PSV	1	0.018	0.432	74.909	793.826	743.135	1410	46.97
142	10	PSV	2	0.006	0.096	65.847	921.995	743.135	1429.45	31.34
143	11	PSV	1	0.006	0.218	107.385	1453.66	1612.2	1699.41	54.31
144	11	PSV	2	0.008	0.124	119.157	1610.91	1520	2403.33	56.79
145	11	PSV	3	0.008	0.144	240.127	1548.72	1643.33	2687.01	55.37
146	12	PSV	1	0.024	0.298	76.526	883.495	1733.59	1733.59	84.26
147	12	PSV	2	0.014	0.092	59.467	1196.49	1453.22	1453.22	76.42
148	12	PSV	3	0.01	0.104	55.179	987.306	1209.15	1209.15	79.84
149	13	PSV	1	0.012	0.08	105.266	1717.49	939.148	2656.31	66.52
150	13	PSV	2	0.012	0.05	45.36	1088.73	550.14	2141.59	94.27
151	13	PSV	3	0.008	0.1	101.573	1884.73	1878.3	2261.77	59.24
152	14	PSV	1	0.012	0.064	56.349	1159.34	810	2414.95	84.27
153	14	PSV	2	0.008	0.052	46.022	1061.04	591.661	1574.36	62.48
154	14	PSV	3	0.016	0.068	82.029	1440.94	1545.95	2659.19	68.35
155	15	PSV	1	0.012	0.156	86.537	1073.93	710	1587.61	64.31
156	15	PSV	2	0.012	0.12	90.194	1291.21	1279.97	1810.15	67.53
157	15	PSV	3	0.038	0.136	41.31	878.708	2245.22	2245.22	66.68

## Sheet: Latency
Mean						S.E.
Control	Odour	Visual	Combo			Control	Odour	Visual	Combo
0.0148	0.00973333	0.00946667	0.008			0.00144486	0.000801586	0.000660928	0.000478091

## Sheet: Response Duration
Mean						S.E.
Control	Odour	Visual	Combo			Control	Odour	Visual	Combo
0.172267	0.1772	0.168667	0.1892			0.0194983	0.0214581	0.0119549	0.0244574

## Sheet: Response Distance
Mean						S.E.
Control	Odour	Visual	Combo			Control	Odour	Visual	Combo
0.0726901	0.100287	0.0995861	0.125582			0.00594137	0.00808023	0.00789429	0.0153755
0.00726901	0.0100287	0.00995861	0.0125582			0.000594137	0.000808023	0.000789429	0.00153755

## Sheet: Mean Speed
Mean						S.E.
Control	Odour	Visual	Combo			Control	Odour	Visual	Combo
1197.15	1300.64	1454.07	1461.27			77.3656	53.2586	45.0858	91.3161
1.19715	1.30064	1.45407	1.46127	0	0	0.0773656	0.0532586	0.0450858	0.0913161
Control	Odour	Visual	Combo			Control	Odour	Visual	Combo
1.19715	1.30064	1.45407	1.46127			0.0773656	0.0532586	0.0450858	0.0913161

## Sheet: Max Acccel
Mean						S.E.
Control	Odour	Visual	Combo			Control	Odour	Visual	Combo
901.101	1195.68	1389.39	1483.66			73.6993	75.9453	113.184	132.244
0.901101	1.19568	1.38939	1.48366	0	0	0.0736993	0.0759453	0.113184	0.132244
Control	Odour	Visual	Odour + Visual			Control	Odour	Visual	Combo
0.901101	1.19568	1.38939	1.48366			0.0736993	0.0759453	0.113184	0.132244

## Sheet: Max Speed
Mean						S.E.
Control	Odour	Visual	Combo			Control	Odour	Visual	Combo
1675.99	2272.47	2182.3	2344.31			115.141	111.511	82.6228	130.343
1.67599	2.27247	2.1823	2.34431	0	0	0.115141	0.111511	0.0826228	0.130343
Control	Odour	Visual	Odour + Visual			Control	Odour	Visual	Combo
1.67599	2.27247	2.1823	2.34431			0.115141	0.111511	0.0826228	0.130343
